# Supplementary material for: Kinesin-5-independent mitotic spindle assembly requires the antiparallel microtubule crosslinker Ase1 in fission yeast
Source: Nat Commun. 2017 May 17;8:15286. doi: 10.1038/ncomms15286 (PMC5442317; doi:10.1038/ncomms15286)
Supplement: Supplementary Data 1 — List of strains used in this study. [file ncomms15286-s2.xls]

## Sheet: Supplementary Data 1
Supplementary Data 1. List of fission yeast strains used in this study.
Strain	Genotype	Source
Figure 1
TP2927	h- mCherry-atb2:hphMX6 leu1:sid4-GFP leu1-32 ura4-D18	This work
TP3064	h- cut7::natMX6 pkl1::ura4+mCherry-atb2:hphMX6 leu1:sid4-GFP leu1-32 ura4-D18	This work
TP3561	h- mCherry-atb2:hphMX6 cdc13-GFP:hphMX6 leu1-32 ura4-D18 ade6-M21X	This work
TP3563	h- cut7::natMX6 pkl1::ura4+ mCherry-atb2:hphMX6 cdc13-GFP:hphMX6 leu1-32 ura4-D18 ade6-M21X	This work
TP2310	h- mad2::kanMX6 mCherry-atb2:hphMX6 leu1-32 ura4-D18	Lab stock
TP2873	h+ cut7::natMX6 pkl1::ura4+ leu1-32 ura4-D18 ade6-M21X	This work
TP2915	h- cut7::natMX6 pkl1::ura4+ mad2::kanMX6 leu1-32 ura4-D18	This work
TP3388	h- mCherry-atb2:hphMX6 leu2:mis12-GFP leu1-32 ura4-D18	Lab stock
TP2563	h- cut7::natMX6 pkl1::ura4+ mCherry-atb2:hphMX6 leu2:mis12-GFP leu1-32 ura4-D18	This work
Figure 2
TP1121	h+ klp9::ura4+ leu1-32 ura4-D18 ade6-M210	Lab stock
TP2878	h- cut7::natMX6 pkl1::kanMX6 leu1-32 ura4-D18	This work
TP3506	h- mCherry-atb2:hphMX6 klp9-GFP:kanMX6 leu1-32 ura4-D18	This work
TP2549	h+ cut7::natMX6 pkl1::kanMX6 mCherry-atb2:hphMX6 klp9-GFP:kanMX6 leu1-32 ura4-D18	This work
TP2927	h- mCherry-atb2:hphMX6 leu1:sid4-GFP leu1-32 ura4-D18	This work
TP3064	h- cut7::natMX6 pkl1::ura4+mCherry-atb2:hphMX6 leu1:sid4-GFP leu1-32 ura4-D18	This work
TP3574	h+ cut7::natMX6 pkl1::ura4+ Pnmt81-klp9:kanMX6 mCherry-atb2:hphMX6 leu1:sid4-GFP leu1-32 ura4-D18	This work
TP3617	h- cut7::natMX6 pkl1::ura4+ Pnmt1-klp9:kanMX6 mCherry-atb2:hphMX6 leu1:sid4-GFP leu1-32 ura4-D18 ade6-M21X	This work
TP3626	h+ cut7::natMX6 pkl1::kanMX6 klp2∆ klp6∆ klp5::ura4+ mCherry-atb2:hphMX6 leu1:sid4-GFP leu1-32 ura4-D18 ade6-M21X	This work
TP3561	h- mCherry-atb2:hphMX6 cdc13-GFP:hphMX6 leu1-32 ura4-D18 ade6-M21X	This work
TP3563	h- cut7::natMX6 pkl1::ura4+ mCherry-atb2:hphMX6 cdc13-GFP:hphMX6 leu1-32 ura4-D18 ade6-M21X	This work
TP3584	h+ cut7::natMX6 pkl1::ura4+ Pnmt81-klp9:kanMX6 mCherry-atb2:hphMX6 cdc13-GFP:hphMX6 leu1-32 ura4-D18 ade6-M21X	This work
TP2694	h+ cut7::natMX6 pkl1::ura4+ Pnmt1-klp9:kanMX6 mCherry-atb2:hphMX6 cdc13-GFP:hphMX6 leu1-32 ura4-D18	This work
Figure 3
TP1043	h+ ase1::kanMX6 leu1-32 ura4-D18	Lab stock
TP2872	h- cut7::natMX6 pkl1::ura4+ leu1-32 ura4-D18 ade6-M21X	This work
TP3484	h- cut7::natMX6 pkl1::ura4+ mCherry-atb2:hphMX6 leu1:cut11-GFP leu1-32 ura4-D18	This work
TP3494	h- Pnmt81-ase1:kanMX6 mCherry-atb2:hphMX6 leu1:cut11-GFP leu1-32 ura4-D18	This work
TP3588	h- cut7::natMX6 pkl1::ura4+ Pnmt81-ase1:kanMX6 mCherry-atb2:hphMX6 leu1:cut11-GFP leu1-32 ura4-D18	This work
TP3561	h- mCherry-atb2:hphMX6 cdc13-GFP:hphMX6 leu1-32 ura4-D18 ade6-M21X	This work
TP3563	h- cut7::natMX6 pkl1::ura4+ mCherry-atb2:hphMX6 cdc13-GFP:hphMX6 leu1-32 ura4-D18 ade6-M21X	This work
TP3567	h+ Pnmt81-ase1:kanMX6 mCherry-atb2:hphMX6 cdc13-GFP:hphMX6 leu1-32 ura4-D18 ade6-M21X	This work
TP3642	h+ cut7::natMX6 pkl1::ura4+ Pnmt81-ase1:kanMX6 mCherry-atb2:hphMX6 cdc13-GFP:hphMX6 leu1-32 ura4-D18 ade6-M21X	This work
TP3298	h+ ase1Δ(665-731):kanMX6 leu1-32 ura4-D18 ade6-M21X	This work
TP3500	h- Pnmt81-cls1:kanMX6 mCherry-atb2:hphMX6 leu1:cut11-GFP leu1-32 ura4-D18	This work
TP3596	h- cut7::natMX6 pkl1::ura4 Pnmt81-cls1:kanMX6 mCherry-atb2:hphMX6 leu1:cut11-GFP leu1-32 ura4-D18	This work
TP3568	h+ Pnmt81-cls1:kanMX6 mCherry-atb2:hphMX6 cdc13-GFP:hphMX6 leu1-32 ura4-D18 ade6-M21X	This work
TP3608	h+ cut7::natMX6 pkl1::ura4 Pnmt81-cls1:kanMX6 mCherry-atb2:hphMX6 cdc13-GFP:hphMX6 leu1-32 ura4-D18 ade6-M21X	This work
Figure 4
TP3064	h- cut7::natMX6 pkl1::ura4+mCherry-atb2:hphMX6 leu1:sid4-GFP leu1-32 ura4-D18	This work
TP3606	h- cut7::natMX6 pkl1::ura4+ Pnmt81-ase1:kanMX6 mCherry-atb2:hphMX6 leu1:sid4-GFP leu1-32 ura4-D18	This work
TP2927	h- mCherry-atb2:hphMX6 leu1:sid4-GFP leu1-32 ura4-D18	This work
TP3561	h- mCherry-atb2:hphMX6 cdc13-GFP:hphMX6 leu1-32 ura4-D18 ade6-M21X	This work
TP3563	h- cut7::natMX6 pkl1::ura4+ mCherry-atb2:hphMX6 cdc13-GFP:hphMX6 leu1-32 ura4-D18 ade6-M21X	This work
TP3567	h+ Pnmt81-ase1:kanMX6 mCherry-atb2:hphMX6 cdc13-GFP:hphMX6 leu1-32 ura4-D18 ade6-M21X	This work
TP3642	h+ cut7::natMX6 pkl1::ura4+ Pnmt81-ase1:kanMX6 mCherry-atb2:hphMX6 cdc13-GFP:hphMX6 leu1-32 ura4-D18 ade6-M21X	This work
TP3576	h+ cut7::natMX6 pkl1::ura4+ Pnmt81-cls1:kanMX6 mCherry-atb2:hphMX6 leu1:sid4-GFP leu1-32 ura4-D18	This work
TP3568	h+ Pnmt81-cls1:kanMX6 mCherry-atb2:hphMX6 cdc13-GFP:hphMX6 leu1-32 ura4-D18 ade6-M21X	This work
TP3608	h+ cut7::natMX6 pkl1::ura4+ Pnmt81-cls1:kanMX6 mCherry-atb2:hphMX6 cdc13-GFP:hphMX6 leu1-32 ura4-D18 ade6-M21X	This work
Supplementary Figure 1
TP3149	h- Pnmt41-GFP-pkl1:kanMX6 leu1-32 ura4-D18	This work
TP3328	h- Pnmt41-GFP-pkl1:kanMX6 leu1:Pnmt41-cut7-mCherry leu1-32 ura4-D18 ade6-M21X	This work
Supplementary Figure 2
TP3515	h- klp9-mCherry:kanMX6 cdc13-GFP:hphMX6 leu1-32 ura4-D18 ade6-M21X	This work
TP3517	h- cut7::natMX6 pkl1::ura4+ klp9-mCherry:kanMX6 cdc13-GFP:hphMX6 leu1-32 ura4-D18 ade6-M21X	This work
AP240	h- leu1-32 ura4-D18 ade6-M210	Lab stock
TP1121	h+ klp9::ura4+ leu1-32 ura4-D18 ade6-M210	Lab stock
TP1147	h- cut7-24-GFP:kanMX6 leu1-32	Lab stock
TP2851	h- cut7-24-GFP:kanMX6 klp9:natMX6 leu1-32	This work
TP2841	h+ cut7-24-GFP:kanMX6 Pnmt1klp9:kanMX6 leu1-32 ura4-D18	This work
TP3064	h- cut7::natMX6 pkl1::ura4+mCherry-atb2:hphMX6 leu1:sid4-GFP leu1-32 ura4-D18	This work
TP3626	h+ cut7::natMX6 pkl1::kanMX6 klp2∆ klp6∆ klp5::ura4+ mCherry-atb2:hphMX6 leu1:sid4-GFP leu1-32 ura4-D18 ade6-M21X	This work
TP2927	h- mCherry-atb2:hphMX6 leu1:sid4-GFP leu1-32 ura4-D18	This work
TP3776	h+ pkl1::kanMX6 mCherry-atb2:hphMX6 leu1:sid4-GFP leu1-32 ura4-D18	This work
TP3778	h- klp9::ura4+ mCherry-atb2:hphMX6 leu1:sid4-GFP leu1-32 ura4-D18	This work
TP3780	h+ pkl1::kanMX6 klp9::ura4+ mCherry-atb2:hphMX6 leu1:sid4-GFP leu1-32 ura4-D18	This work
Supplementary Figure 3
TP2927	h- mCherry-atb2:hphMX6 leu1:sid4-GFP leu1-32 ura4-D18	This work
TP3019	h- ase1::kanMX6 mCherry-atb2:hphMX6 leu1:sid4-GFP leu1-32 ura4-D18	This work
TP3561	h- mCherry-atb2:hphMX6 cdc13-GFP:hphMX6 leu1-32 ura4-D18 ade6-M21X	This work
TP3643	h+ ase1::ura4+ mCherry-atb2:hphMX6 cdc13-GFP:hphMX6 leu1-32 ura4-D18 ade6-M21X	This work
TP2558	h+ Pnmt81-GFP-ase1:kanMX6 mCherry-atb2:hphMX6 leu1-32 ura4-D18 ade6-M21X	This work
TP2817	h+ cut7::natMX6 pkl1::ura4+ Pnmt81-GFP-ase1:kanMX6 mCherry-atb2:hphMX6 leu1-32 ura4-D18 ade6-M21X	This work
TP2297	h- cut7::natMX6 pkl1::kanMX6 leu1-32 ura4-D18 ade6-M21X	This work
TP3309	h- cls136:ura4+ leu1-32 ura4-D18 ade6-M21X	This work
Supplementary Figure 4
TP2927	h- mCherry-atb2:hphMX6 leu1:sid4-GFP leu1-32 ura4-D18	This work
TP3624	h+ Pnmt81-ase1:kanMX6 mCherry-atb2:hphMX6 leu1:sid4-GFP leu1-32 ura4-D18	This work
AP240	h- leu1-32 ura4-D18 ade6-M210	Lab stock
TP3293	h+ Pnmt81-cls1:kanMX6 leu1-32 ura4-D18	This work
TP3271	h- cut7-24 leu1-32 ura4-D18 ade6-M21X	Lab stock
TP3365	h- cut7-24 Pnmt1-cls1:kanMX6 leu1-32 ura4-D18	This work
TP3611	h- cut7::natMX6 pkl1::ura4+ GFP-atb2:hphMX6 leu1:sid4-mCherry leu1-32 ura4-D18 ade6-M21X	This work
TP3613	h- cut7::natMX6 pkl1::ura4+ pka1::kanMX6 GFP-atb2:hphMX6 leu1:sid4-mCherry leu1-32 ura4-D18 ade6-M21X	This work
TP3610	h- GFP-atb2:hphMX6 leu1:sid4-mCherry leu1-32 ura4-D18 ade6-M21X	This work
TP3612	h- pka1::kanMX6 GFP-atb2:hphMX6 leu1:sid4-mCherry leu1-32 ura4-D18 ade6-M21X	This work
TP3622	h+ pka1::kanMX6 leu1-32 ura4-D18 ade6-M21X	This work
TP3548	h- cut7-24 pka1::kanMX6 leu1-32 ura4-D18 ade6-M21X	This work
